# Supplementary material for: Automated, Quantitative Capillary Western Blots to Analyze Host Cell Proteins in COVID-19 Vaccine Produced in Vero Cell Line
Source: Vaccines (Basel). 2024 Dec 5;12(12):1373. doi: 10.3390/vaccines12121373 (PMC11680091; doi:10.3390/vaccines12121373)
Supplement: Supplementary file 1 [file vaccines-12-01373-s001.zip]

Archive with 1 entries (1 files):
- vaccines-3310871-supplementary.pdf
